# Supplementary material for: Genome-wide discovery of circulating cell-free DNA methylation biomarkers for colorectal cancer detection
Source: Clin Epigenetics. 2023 Jul 27;15:119. doi: 10.1186/s13148-023-01518-5 (PMC10375686; doi:10.1186/s13148-023-01518-5)
Supplement: Supplementary file 2 — Additional file 2. Supplementary Table S2 The sequence information on 47 CpGs in the range of 25bp upstream and downstream. [file 13148_2023_1518_MOESM2_ESM.xlsx]

## Sheet: Sheet1
Supplementary TableS2. The sequence information on 47 CpGs in the range of 25bp upstream and downstream .
CpG	sequence	CG_count
cg06712559	GGGCGGGTGTGGGGACGCCGGACTA[C]GCGTCAGGAGTCCCAGATGGGCCCA	5
cg27541454	GGCGGCAGGGCTCAGCTGTGCTGGA[C]GCTGCAGCAGCGCGGGAAGGGGCTC	4
cg12506775	TGGAGTCCCTACCCGCTACAAGCTC[C]GTTGGGTCTACGGAGTGTGCGGGGA	4
cg07682037	GCCCGCCCTGGGGAGGGGCTGAACC[C]GCCCTGCTCGTGATAAGGCACAAGC	3
cg22663489	GGCAGGTGCAGCTGCCACAGTGAGA[C]GGGCACCCCGACCCGGGCATGGAGG	3
cg09597070	TCCTTCGGCCTCCGCAGGGCCCGGC[C]GGACGAGATTTACTGGGCCTCGAAC	6
cg04651603	CATGATGGAGAAGGACCCCTAAAAT[C]GCCTTTGGCGTGTGCAGCTCGAGCG	4
cg14894823	CTAAGGCAGCGGCAAAATTTCGGTC[C]GGGCTGTGCCGGGCTCTCGCCCCGG	6
cg01057920	TCCCCGCCTGCCTCCCGGGCCGCAG[C]GATGAATTCCGCCGAGCAAACCGTT	7
cg00557354	ATGAATTCCGCCGAGCAAACCGTTA[C]GTGGCTCATCACTCTGGGGGTGCTG	4
cg03512945	GAGCTTTGTGAGGAGTCTCTGCCTG[C]GTTTCCCTCAGGCGTCATCGTGAAT	3
cg18909638	TTCGACAGGTCTTGGGAAAACTCGA[C]GAGGCCAAGTATGAGGCCACAAGAC	3
cg01878100	GGCCAAGTATGAGGCCACAAGACAC[C]GTTTTTAGTTCCGCGTTCTCCCTCT	3
cg02370667	CCGGTTGTCATAACAACTCAGCGGG[C]GCCTCGGGAGGGAGACTCTGAAGCT	4
cg09826019	TGCCGGTGCCTCTGCCCCTCAAACA[C]GAGCTCGCTCCGTGGCTTTTTCAGT	4
cg13079094	CGCTGGGACACGTTGAGCACGATGA[C]GCAATTCATGACAATGAGCGTGGCG	6
cg07834574	CGATGACGCAATTCATGACAATGAG[C]GTGGCGACCACCATGACGAAAATAA	5
cg20814095	GGCTTCTCCTGGTACGGGCTGGTTA[C]GCCCTCCAGCTGCGCCCCCTACACG	4
cg24080793	AAATTGGTGACAAGGTGACAAGGTG[C]GCGTGTCACAGCTGCCCAGTTCACG	3
cg16047144	ATTGGTGACAAGGTGACAAGGTGCG[C]GTGTCACAGCTGCCCAGTTCACGGC	3
cg16222762	CCTGTTTTGGCTCTTCTGAGAAGCT[C]GTCTCCGAGACTCCAGACGTGGCTG	3
cg09924085	AGAAGCTCGTCTCCGAGACTCCAGA[C]GTGGCTGGAACCCGAATTGACGCAA	5
cg22546409	CGAGACTCCAGACGTGGCTGGAACC[C]GAATTGACGCAATCCTGACGCTACA	5
cg02966153	CCTGCAGGCTGGGGACTGGAATCCC[C]GCCTTGCCGCTTACGCGCCATAGAT	4
cg04260368	CTGGGGACTGGAATCCCCGCCTTGC[C]GCTTACGCGCCATAGATTCCTCATC	4
cg27317433	ACTGGAATCCCCGCCTTGCCGCTTA[C]GCGCCATAGATTCCTCATCTGTCAG	4
cg13040921	CAAAGCCTCAATTGTTTGAACGATA[C]GCGTTGCTAAAGAGGAAGCAATTAA	3
cg26451062	AAGCCTCAATTGTTTGAACGATACG[C]GTTGCTAAAGAGGAAGCAATTAAAC	3
cg13539460	GGCCCGGATATCCCCTTCCTCGCCA[C]GTGCTTGGCTCCCACGTTCAGGTTC	4
cg26263766	CCTAGGACGAATCGCCTCCAGTTAG[C]GTGCTTCCACCTTCCACTCGGAATG	4
cg19300414	GGAGGAGGAGAGGAACTCGGGCCCC[C]GCCCCGCCCCAGGGCCTCCAGGAAG	3
cg18987335	TCGCCTCCTCCCCCGCCACCGCCGG[C]GGTACACACTCGGCTGGGTTCCCGC	7
cg21597595	GTGGACTGACACGGGCAGTTTTGGA[C]GTGAGCGTTGTGAAAGAAGGAAGTG	3
cg17108819	GGCGGTCACTGGTAAGGCCATGACG[C]GCTCCCCAGGACGCTGCTTGGCTCG	5
cg17639623	ATGGCACGACTGGGGTCAGGACCAG[C]GCCTGCTGCTGCACCGAGACCCTGC	3
cg12097313	GGGCGCCTCCTGTTGGCTGGGCCGA[C]GCAGCCTCCCGCCCGGCTGCACAGG	5
cg16294310	TCCCCCGTGCGCCCCGGCAGTCTTG[C]GCTGCTCCTAAGAGTTCTGGCTTGT	4
cg05355311	CCTGGCGGCTGCTCACAACAGCTTC[C]GGTGGGTTCCGGTCGGGTTGCATCG	5
cg19389001	CCGGCTTACCCCTGGCTGCGGTAGG[C]GGCGCACCTCTCCAGTGGGACCCGC	5
cg09638407	AGCGAGAGGGGCTGCGCCGCTATGC[C]GGGAGCTGAGTCCCATATAAGCCGC	5
cg19966212	TCAAACACGCAGGAGGAAGTTTGGA[C]GACGTGCAGGGGTGAAAACATTTCT	3
cg04486886	CACCGTAAAGAGTATGTCTTGGAGT[C]GAGAAAAATTCATTTGGGAGCCGAG	3
cg18840956	GGAAATGAGTGTTTACACGTCAAAT[C]GACGAAAGCCATCTCTTGACGTCAG	4
cg19463976	TCCGAAAGTAAGTAACAACCATGCC[C]GTGGCCCGGTTCCTTTCTCTTACAC	3
cg11235391	AAATTCCTGGGCTCACATGTTTGCT[C]GGAAGAGGTTCCCACAGCCCGGCCG	3
cg22990430	GGCGGTGCAGTTATCTTCCTGAAGG[C]GGCGCTGTGCCCCAGCTGTGCTGAA	3
cg05236677	CTTGGTTCGAAAAGCACCATGAATT[C]GAAGCAGCCTTGGACGCGGGATCAT	4
