# Supplementary material for: Genome-wide discovery of circulating cell-free DNA methylation biomarkers for colorectal cancer detection
Source: Clin Epigenetics. 2023 Jul 27;15:119. doi: 10.1186/s13148-023-01518-5 (PMC10375686; doi:10.1186/s13148-023-01518-5)
Supplement: Supplementary file 3 — Additional file 3. Supplementary Table S3 The processed tissue MethylTarget sequencing data. [file 13148_2023_1518_MOESM3_ESM.xlsx]

## Sheet: Sheet1
CpG	CRC_WBJ	CRC_GBZ	CRC_WZG	CRC_XP	CRC_LC	CRC_WLJ	CRC_HCF	CRC_MQY	CRC_YJ	CRC_QGZ	CRC_SYG	CRC_XHB	CRC_DGR	CRC_HDL	CRC_MGF	CRC_WTM	CRC_QL	CRC_WJK	CRC_GAC	CRC_HGL	CRC_WZ	CRC_ZFQ	CRC_WYJ	CRC_PHY	CRC_WHZ	CRC_LBC	CRC_ZSB	CRC_LXC	CRC_YSJ	CRC_CYF	CRC_SGY1	CRC_SGX	CRC_XZG	CRC_JCG	CRC_WYQ	CRC_SSR	CRC_LGZ	CRC_LY	CRC_ZJF	CRC_TJC	CRC_ZYH	CRC_CYL	CRC_LLX	CRC_ZQD	CRC_WGH	CRC_LW	CRC_WFQ	CRC_SYL	CRC_LHZ
cg09638407	0.336247	0.46569	0.10149	0.150327	0.456802	0.114159	0.0368852	0.00394477	0.22479	0.0216718	0.00943396	0.461187	0.252677	0.01321	0.819068	0.0826446	0.0282132	0.0578406	0.370739	0.0668648	0.540835	0.0888031	0.0167064	0.00397351	0.00566893	0.00831354	0.00691244	0.579562	0.00682261	0.095679	0.266393	0.298006	0.00369004	0.0726744	0.0147453	0.189341	0.206409	0.0177936	0.839939	0.292857	0.0069808	0.077037	0.00220264	0.0609272	0.0085592	0.184549	0.050578	0.349421	0.127404
cg19966212	0.113029	0.270458	0.114742	0.145181	0.0928962	0.080198	0.0662687	0.0162722	0.342641	0.0712531	0.0532663	0.26664	0.159329	0.15288	0.721578	0.0759494	0.0803011	0.258475	0.0386473	0.0719199	0.0272232	0.0609665	0.107619	0.0718563	0.0711887	0.111712	0.115515	0.052399	0.10199	0.231336	0.0394173	0.420705	0.0239112	0.0159325	0.0328947	0.0723589	0.143746	0.149595	0.024976	0.0820312	0.0555556	0.111801	0.165584	0.0391718	0.0116215	0.0246517	0.0579115	0.125847	0.0136661
cg06712559	0.0234554	0.145791	0.0395221	0.0585106	0.0944528	0.0610619	0.0325088	0.0106572	0.278282	0.077951	0.0305677	0.27957	0.0882353	0.283688	0.505376	0.0382318	0.0868666	0.103333	0.0964409	0.0319889	0.0140647	0.09799	0.0419777	0.0314685	0.0359343	0.0746073	0.0390879	0.102041	0.0791075	0.0401396	0.0458115	0.0813288	0.0522876	0.0413437	0.0203883	0.164294	0.151872	0.0945158	0.0338219	0.194792	0.0404762	0.129952	0.0975104	0.0130233	0.0627503	0.150502	0.0376506	0.036036	0.0405405
cg04260368	0.303132	0.249223	0.13296	0.246869	0.0961538	0.0756892	0.0704423	0.0299076	0.268539	0.0437895	0.228875	0.269473	0.110066	0.0588745	0.819861	0.0753152	0.0392881	0.0877019	0.127057	0.0256071	0.0282008	0.0904354	0.0311867	0.0361314	0.0312273	0.036488	0.237222	0.0287745	0.0337886	0.0696954	0.140585	0.137073	0.0306452	0.0843447	0.0244684	0.331488	0.0585918	0.0437733	0.874728	0.290761	0.0284444	0.062949	0.0188442	0.0383238	0.071319	0.22315	0.0918191	0.202821	0.0609917
cg00557354	0.184764	0.0774166	0.0457537	0.0348315	0.219585	0.0731639	0.0870633	0.0267315	0.120888	0.0203744	0.246877	0.220059	0.0266845	0.0519126	0.0473422	0.0221018	0.0397244	0.0184443	0.158943	0.0937853	0.0319489	0.0126697	0.011488	0.031323	0.0196592	0.0223881	0.00853549	0.0146884	0.0179245	0.033969	0.0236803	0.0413445	0.041769	0.0292308	0.0197025	0.0927175	0.0128088	0.00860507	0.823306	0.288759	0.0155579	0.0209444	0.00961539	0.0209724	0.0612038	0.0311419	0.0125285	0.00947226	0.115561
cg16222762	0.0353629	0.335542	0.167646	0.198405	0.302994	0.137759	0.213128	0.227656	0.377034	0.0601885	0.460033	0.233221	0.0577478	0.292943	0.742553	0.1328	0.118046	0.110109	0.138889	0.165978	0.392447	0.0626848	0.0753769	0.0710466	0.0803213	0.0515203	0.365526	0.472809	0.0375895	0.105403	0.108712	0.548808	0.105163	0.206723	0.212512	0.429141	0.0439414	0.0552017	0.574257	0.0674764	0.121793	0.0477742	0.0348469	0.291641	0.156977	0.041514	0.180839	0.312805	0.332145
cg18909638	0.00750469	0.031317	0.055715	0.00970874	0.00696774	0.0864625	0.0477168	0.0528846	0.109111	0.0203022	0.50691	0.0511931	0.030445	0.00445434	0.64175	0.0864745	0.0767134	0.0254507	0.0337505	0.0715835	0.29697	0.131278	0.0262902	0.0217476	0.0687873	0.0479323	0.0233017	0.019084	0.0635838	0.0755712	0.010224	0.0707965	0.068254	0.0502249	0.0746055	0.151786	0.0339969	0.0199187	0.697764	0.460963	0.0862466	0.0220784	0.0140741	0.0780407	0.106459	0.0279361	0.0636704	0.173224	0.0457819
cg07834574	0.2331	0.042513	0.0261643	0.42552	0.230456	0.0906109	0.0197731	0.00478088	0.0520593	0.0195804	0.015163	0.688759	0.243261	0.0912698	0.387903	0.0858639	0.0437561	0.00954979	0.0109159	0.0282598	0.0128783	0.0202899	0.0140433	0.017971	0.02	0.0483425	0.0050396	0.0110357	0.0285896	0.0178792	0.00720721	0.247118	0.0117146	0.260499	0.0171738	0.461238	0.337893	0.0329412	0.0108368	0.00261878	0.0175049	0.0417667	0.0143646	0.0227273	0.00770925	0.004329	0.115975	0.0169697	0.0858934
cg11235391	0.162385	0.321817	0.30689	0.32597	0.107206	0.343141	0.616693	0.550847	0.524476	0.0345111	0.438356	0.775229	0.3999	0.447996	0.80782	0.189855	0.0458716	0.640435	0.557311	0.240888	0.428571	0.182544	0.276316	0.0734177	0.0664767	0.0420032	0.610409	0.421827	0.0294659	0.653906	0.0795645	0.519822	0.0759417	0.636465	0.6	0.649518	0.0567485	0.047619	0.250915	0.643972	0.415341	0.124346	0.0777577	0.658869	0.487245	0.511521	0.46022	0.392237	0.725365
cg14894823	0.0119435	0.0331343	0.030888	0.00922266	0.0398563	0.0614973	0.070059	0.0954693	0.0584932	0.0131464	0.338071	0.0576058	0.0122549	0.50853	0.484444	0.0899083	0.0388199	0.103101	0.398897	0.0292208	0.364997	0.0147059	0.0252765	0.0407524	0.0356551	0.0303413	0.0264317	0.0188976	0.0312771	0.0134892	0.282027	0.31952	0.0450237	0.0694761	0.0672843	0.0377988	0.0203888	0.020475	0.849869	0.0146991	0.0526553	0.0135722	0.0189573	0.0985626	0.0481203	0.277129	0.0451727	0.393939	0.142316
cg26263766	0.0238921	0.0382322	0.0267311	0.0176237	0.0192225	0.0657413	0.06035	0.138769	0.229778	0.0312843	0.0274891	0.0283435	0.0392727	0.016485	0.53125	0.0233318	0.0403324	0.0171177	0.0295858	0.14171	0.0155729	0.0447687	0.032709	0.0221607	0.0538332	0.0300619	0.0159069	0.0166627	0.0273148	0.0270449	0.115835	0.0218827	0.0456204	0.029703	0.0243342	0.167442	0.0247628	0.0259287	0.0133445	0.306441	0.0486573	0.0324387	0.0440226	0.167384	0.054244	0.252161	0.0226211	0.283618	0.0542973
cg24080793	0.307011	0.104413	0.105733	0.0916399	0.0665025	0.18536	0.1875	0.0464135	0.525244	0.209596	0.161198	0.247159	0.133034	0.154578	0.0701754	0.098434	0.180519	0.291892	0.0637776	0.238434	0.0762712	0.0861909	0.262697	0.109966	0.0662577	0.0971993	0.0454545	0.0154696	0.188166	0.449931	0.108776	0.0342523	0.0371567	0.0782609	0.0665102	0.078793	0.32209	0.153011	0.0267618	0.0601218	0.187063	0.0764088	0.260526	0.0660277	0.0797373	0.0868762	0.141779	0.222008	0.0979592
cg16047144	0.315946	0.0856963	0.0824508	0.0647249	0.0523256	0.135876	0.152108	0.0445402	0.439068	0.148338	0.0977011	0.178332	0.0925645	0.124246	0.0429864	0.0853933	0.119266	0.235808	0.041425	0.209581	0.0658083	0.0538752	0.176056	0.0736842	0.0586035	0.0637584	0.0431294	0.00666667	0.167866	0.303324	0.0911361	0.0314626	0.0277325	0.0674487	0.0475813	0.0719729	0.264529	0.124875	0.0162896	0.040832	0.147919	0.0506329	0.199468	0.0498375	0.0705434	0.0241636	0.111298	0.112621	0.0864198
cg18840956	0.0181215	0.0609355	0.114114	0.0215103	0.0181224	0.113611	0.104799	0.113088	0.11398	0.0572641	0.263981	0.0636672	0.0867052	0.0208149	0.473008	0.0569909	0.0819309	0.156305	0.0897389	0.158869	0.038531	0.0493344	0.0475177	0.0327749	0.106047	0.0863808	0.0667634	0.0961343	0.0802292	0.114094	0.0368831	0.317661	0.128148	0.137017	0.12113	0.0937058	0.0513229	0.0393413	0.668758	0.0525976	0.120635	0.039982	0.0240826	0.218822	0.101844	0.0260285	0.310358	0.0107116	0.349675
cg02370667	0.217842	0.125828	0.0407041	0.527244	0.214876	0.0556079	0.0714286	0.0741573	0.112042	0.27262	0.213592	0.151639	0.0899471	0.0545145	0.352601	0.106481	0.145773	0.0778443	0.0195865	0.165766	0.0136054	0.148829	0.0361446	0.0711009	0.131448	0.201613	0.0363636	0.421833	0.105929	0.103448	0.0317982	0.252822	0.152672	0.181263	0.0426267	0.234336	0.0934489	0.269294	0.0382883	0.0379198	0.0730159	0.14382	0.212276	0.0429185	0.143038	0.0309023	0.318919	0.0869565	0.165877
cg09924085	0.0167286	0.0705999	0.0832757	0.0139721	0.017316	0.0610496	0.0967615	0.112331	0.434884	0.0137781	0.446443	0.0800839	0.0444015	0.0273333	0.7082	0.0376	0.0400271	0.0353243	0.0868056	0.088843	0.160099	0.0408526	0.0259197	0.0282012	0.0221477	0.03125	0.108126	0.327377	0.0238379	0.0610619	0.0208012	0.227144	0.0573066	0.0771812	0.0800381	0.0495444	0.00797872	0.00921332	0.403953	0.127917	0.0516769	0.0211153	0.0189873	0.132426	0.0808016	0.00979192	0.114708	0.210938	0.176764
cg18987335	0.32304	0.234172	0.136978	0.133893	0.224719	0.101439	0.144692	0.0547731	0.210934	0.216875	0.104808	0.0884381	0.116473	0.0724824	0.538835	0.121094	0.134159	0.101129	0.0775982	0.122449	0.0390879	0.120387	0.102544	0.19697	0.179012	0.132783	0.0645995	0.0287253	0.121885	0.106838	0.108755	0.321244	0.127155	0.0588785	0.0762144	0.113181	0.0871925	0.306805	0.770349	0.0601023	0.11237	0.163539	0.198742	0.0887446	0.0682196	0.118421	0.0725118	0.230709	0.0733945
cg26451062	0.266111	0.146507	0.213536	0.274708	0.117341	0.250627	0.256484	0.0959253	0.114967	0.360947	0.223163	0.143602	0.333333	0.251773	0.0352376	0.212298	0.221953	0.440245	0.142294	0.279804	0.106499	0.272777	0.410844	0.234637	0.280778	0.370479	0.0808241	0.0323363	0.387487	0.591656	0.146256	0.0991754	0.130061	0.133333	0.192203	0.129809	0.259174	0.472713	0.0195075	0.129639	0.251345	0.176991	0.31377	0.187027	0.0687799	0.140749	0.186388	0.329917	0.116011
cg19463976	0.215802	0.281399	0.318167	0.358395	0.0835677	0.227669	0.51204	0.531394	0.358614	0.0176263	0.621716	0.605004	0.252653	0.347881	0.873598	0.0518359	0.016247	0.207287	0.34132	0.163387	0.580554	0.162469	0.0905233	0.00972222	0.0205224	0.0109546	0.487279	0.821333	0.00626305	0.129925	0.106742	0.529056	0.0481683	0.503472	0.54153	0.119432	0.186315	0.0302491	0.525987	0.382826	0.357349	0.170862	0.0183673	0.610903	0.506366	0.177331	0.476943	0.272859	0.623877
cg13040921	0.274216	0.153791	0.220997	0.286813	0.129277	0.248484	0.267215	0.100085	0.119735	0.373105	0.235504	0.14534	0.355257	0.263314	0.0315677	0.23	0.230043	0.458877	0.149828	0.295181	0.109664	0.289539	0.421761	0.244412	0.301136	0.386404	0.0861295	0.0369471	0.397581	0.616274	0.159224	0.106203	0.146012	0.151762	0.204822	0.129849	0.273986	0.494061	0.0214469	0.155181	0.252099	0.190606	0.36646	0.185893	0.0718778	0.18236	0.192308	0.349763	0.121264
cg04651603	0.141738	0.187945	0.233968	0.0721049	0.103158	0.197575	0.25	0.336266	0.367269	0.0757223	0.396182	0.280262	0.236559	0.327805	0.818699	0.176287	0.191062	0.160365	0.26375	0.243006	0.339904	0.135707	0.128546	0.0978227	0.14187	0.0844354	0.287463	0.634364	0.101413	0.12099	0.14707	0.529183	0.150494	0.327225	0.309667	0.11368	0.0716632	0.0962963	0.425069	0.226565	0.171138	0.176418	0.102564	0.432201	0.244197	0.154445	0.382212	0.0854537	0.382772
cg27541454	0.166896	0.519939	0.203161	0.10473	0.144686	0.235111	0.0412007	0.0242678	0.555611	0.129405	0.285714	0.470588	0.301003	0.305508	0.849799	0.204255	0.156685	0.117351	0.0587863	0.0434419	0.0850048	0.118103	0.084674	0.0997506	0.0786517	0.114004	0.308394	0.025498	0.126715	0.14434	0.232449	0.204678	0.0696576	0.175267	0.0640854	0.0518106	0.345155	0.122682	0.092053	0.0946036	0.0552065	0.229586	0.18932	0.0404092	0.0321782	0.19646	0.0679953	0.0562249	0.053112
cg13079094	0.232884	0.0318396	0.0271895	0.433464	0.228641	0.0812141	0.0123217	0.00556439	0.0408298	0.017618	0.0106302	0.686654	0.254214	0.0872027	0.309677	0.0835523	0.039823	0.0104451	0.00825786	0.0297619	0.0058102	0.0187032	0.00644028	0.019756	0.0244716	0.0249135	0.00644699	0.00553192	0.0304569	0.00985222	0.0060024	0.222062	0.00533049	0.257516	0.0135257	0.459583	0.339348	0.0217903	0.00480769	0.00524738	0.0138735	0.036075	0.00887902	0.0261897	0.00988468	0.004329	0.121731	0.00727273	0.0871473
cg05236677	0.374035	0.173873	0.226608	0.0467409	0.0775178	0.267006	0.0713282	0.105197	0.540688	0.117114	0.0811913	0.130504	0.0595903	0.0466507	0.0839363	0.218216	0.22274	0.0553471	0.0516854	0.222082	0.0321033	0.111617	0.0572337	0.113624	0.168783	0.150132	0.0401515	0.0302663	0.158301	0.0528523	0.0411411	0.0400701	0.152076	0.0575864	0.0768669	0.0466589	0.153451	0.148923	0.749845	0.0236184	0.0932108	0.064257	0.0994002	0.0724095	0.0597418	0.045208	0.0514133	0.030623	0.0562771
cg22546409	0.0220745	0.153132	0.124611	0.0484274	0.0661417	0.111748	0.173639	0.211149	0.326664	0.058952	0.465742	0.164711	0.107692	0.146471	0.78617	0.0738956	0.0528455	0.0990354	0.105964	0.132737	0.311422	0.054997	0.0427494	0.0450726	0.0497312	0.028692	0.139504	0.485951	0.0441527	0.0726306	0.0609568	0.542517	0.069723	0.190436	0.16381	0.22792	0.0248778	0.0410765	0.413259	0.0246858	0.105101	0.0384824	0.0474684	0.249227	0.14295	0.0379902	0.141558	0.280943	0.268902
cg20814095	0.175604	0.0447761	0.0349345	0.356885	0.20771	0.086263	0.0202603	0.0113816	0.0572519	0.0401817	0.0313514	0.449248	0.213534	0.0824972	0.315315	0.117974	0.0576517	0.0188774	0.0161768	0.0367883	0.0120367	0.0328675	0.0187688	0.022275	0.0351187	0.022614	0.0116342	0.0168283	0.0491196	0.0253465	0.00856364	0.253386	0.0233189	0.205096	0.016162	0.41657	0.334769	0.0377998	0.00845922	0.00919775	0.0284318	0.0372642	0.0152339	0.0202392	0.0207507	0.012624	0.142013	0.0163282	0.0873298
cg17639623	0.0660212	0.198353	0.109568	0.306049	0.0549266	0.106318	0.103259	0.0391818	0.038924	0.164892	0.0829541	0.61709	0.273923	0.131889	0.614003	0.111368	0.0849402	0.331439	0.0752688	0.160252	0.0852169	0.212771	0.170106	0.115236	0.109711	0.228074	0.215114	0.102128	0.174008	0.323179	0.391357	0.317518	0.0595345	0.103792	0.10853	0.2786	0.276687	0.300475	0.0118083	0.0495032	0.0901706	0.271839	0.223408	0.0739778	0.0302166	0.020692	0.42458	0.196684	0.0569875
cg03512945	0.195527	0.346952	0.323131	0.0543175	0.47619	0.34784	0.540094	0.5575	0.589917	0.0367299	0.591549	0.429475	0.149028	0.65035	0.716	0.144385	0.147564	0.22252	0.541018	0.207931	0.646688	0.0693431	0.125307	0.0528846	0.0747384	0.0497018	0.39794	0.196404	0.138493	0.319635	0.435976	0.772727	0.0938023	0.417004	0.577897	0.130039	0.0509709	0.0463822	0.921824	0.0237624	0.404976	0.137192	0.0442804	0.615079	0.444995	0.193548	0.416031	0.45122	0.627572
cg04486886	0.0662206	0.311394	0.266796	0.0239693	0.0849543	0.2968	0.47196	0.46817	0.444063	0.150628	0.403245	0.302196	0.195992	0.258663	0.688745	0.105667	0.158249	0.324616	0.315353	0.105823	0.134357	0.204961	0.265458	0.118483	0.146353	0.170411	0.337821	0.627381	0.155699	0.354818	0.091623	0.0335329	0.102696	0.345997	0.566545	0.123071	0.125039	0.132836	0.36715	0.229485	0.403689	0.099359	0.164308	0.554276	0.399534	0.410172	0.414665	0.237028	0.574366
cg16294310	0.0561565	0.23377	0.0140555	0.369321	0.0241713	0.0569641	0.0340292	0.00778816	0.0290851	0.0615496	0.029	0.631323	0.262117	0.047557	0.806122	0.0750853	0.017406	0.249476	0.0136132	0.04	0.0202775	0.188243	0.0397937	0.0388821	0.0294444	0.0420168	0.262057	0.122521	0.0226116	0.0699552	0.262973	0.497544	0.0202864	0.131455	0.0202667	0.441989	0.291799	0.0528233	0.00988142	0.0281376	0.0189215	0.306702	0.0883002	0.0321583	0.0197461	0.0514523	0.406365	0.041115	0.0153597
cg21597595	0	0.0271493	0.0442804	0.0701754	0.0127389	0.037037	0	0.305556	0.0133333	0	0.416667	0.0138889	0	0	0.785714	0.1	0.0425532	0.0322581	0.14	0	0.0652174	0.0444444	0.0106952	0	0.027027	0.0588235	0.104478	0	0	0.047619	0.037037	0.0487805	0	0	0.0967742	0.139535	0	0.107143	0.836538	0.0657895	0.0333333	0	NA	0.163265	0.0704225	0	0.0291262	0.12	0.113208
cg12097313	0.0312305	0.100184	0.017435	0.142308	0.013267	0.0449936	0.0239578	0.00910596	0.00931818	0.0389653	0.0238462	0.583913	0.157013	0.0187713	0.554538	0.0301614	0.0170982	0.141966	0.0127841	0.0338101	0.0227461	0.0832881	0.0177429	0.0086741	0.0200158	0.0381636	0.105654	0.0242424	0.0204128	0.055876	0.143349	0.226948	0.0118711	0.0634065	0.0160634	0.169181	0.144627	0.0328305	0.00540712	0.0141792	0.0155573	0.150227	0.0625838	0.0109359	0.0104265	0.0149507	0.211458	0.0360926	0.0115686
cg05355311	0.0482912	0.246984	0.0205451	0.325068	0.0633803	0.0679612	0.0238806	0.0108401	0.0614478	0.0460224	0.012021	0.566647	0.229927	0.0446678	0.758147	0.0381791	0.0120182	0.204788	0.0131134	0.0321101	0.0177453	0.163636	0.0314925	0.0163717	0.0217856	0.0338462	0.28294	0.239048	0.0134821	0.0533708	0.273025	0.517241	0.00962695	0.132479	0.0167142	0.403217	0.301406	0.042641	0.023269	0.0189753	0.0164584	0.275546	0.0680729	0.0179764	0.0184552	0.0341103	0.33917	0.0301291	0.0111821
cg13539460	0.0966411	0.273994	0.0769505	0.517209	0.0946154	0.132042	0.107157	0.0441537	0.0963796	0.177249	0.11417	0.482416	0.37469	0.100794	0.436864	0.0510725	0.0889244	0.33366	0.179217	0.111016	0.0379859	0.298331	0.189112	0.115603	0.0998289	0.215106	0.534392	0.625421	0.130526	0.284387	0.502677	0.699628	0.078481	0.246283	0.0834725	0.426745	0.18113	0.292063	0.259653	0.51391	0.0980748	0.173125	0.209534	0.108565	0.0838284	0.328244	0.208504	0.179327	0.113439
cg02966153	0.312442	0.204803	0.12156	0.121194	0.134615	0.0917523	0.0698219	0.0277627	0.277989	0.0383643	0.248739	0.207828	0.107973	0.0886678	0.79784	0.0914533	0.0537454	0.0929772	0.100183	0.0414645	0.0248588	0.0559284	0.0262839	0.0398975	0.0283533	0.0426018	0.340283	0.0358835	0.029507	0.0573643	0.088248	0.154862	0.0379338	0.0552855	0.0236152	0.203462	0.0862154	0.053632	0.871248	0.0258386	0.028673	0.0945205	0.0395729	0.0387236	0.0557478	0.212242	0.111073	0.216164	0.0483516
cg27317433	0.310891	0.328892	0.163099	0.279201	0.153846	0.113061	0.0789597	0.0364527	0.349322	0.0552976	0.237535	0.320555	0.213178	0.155777	0.816397	0.120358	0.0695565	0.120633	0.106467	0.0996473	0.0661765	0.110573	0.0542291	0.0620212	0.0413943	0.0634258	0.434568	0.101116	0.0650845	0.0676653	0.263997	0.418716	0.0508885	0.0885922	0.0480909	0.340072	0.175296	0.063519	0.874184	0.223028	0.0409162	0.138841	0.0484277	0.0501612	0.0544687	0.268574	0.208997	0.216585	0.0681319
cg19300414	0.14059	0.495589	0.105966	0.340895	0.467455	0.289926	0.670412	0.315939	0.419395	0.0215768	0.261609	0.0835933	0.0965517	0.272727	0.852183	0.0583297	0.0576025	0.2	0.273312	0.148464	0.226706	0.124204	0.0657606	0.0565262	0.0408749	0.0303448	0.127917	0.511809	0.0442387	0.0842912	0.203085	0.181403	0.0581745	0.326294	0.401398	0.399663	0.154326	0.0234506	0.778806	0.565858	0.0941372	0.0661876	0.0340681	0.228021	0.448155	0.0155729	0.297655	0.162921	0.18469
cg22663489	0.311424	0.10248	0.118421	0.226451	0.111974	0.474121	0.225618	0.1085	0.2954	0.347575	0.229002	0.29549	0.344231	0.346195	0.464832	0.21875	0.217077	0.522538	0.332762	0.271468	0.137269	0.234242	0.371436	0.210177	0.207847	0.325321	0.310263	0.250955	0.330123	0.557845	0.18811	0.214595	0.0962367	0.154735	0.189336	0.165832	0.508565	0.484601	0.105659	0.260622	0.308654	0.243398	0.419949	0.145968	0.0731392	0.105096	0.342404	0.385452	0.127782
cg22990430	0.0410758	0.184095	0.0647668	0.0326667	0.334542	0.308485	0.311321	0.0181378	0.0189036	0.031457	0.0350318	0.00681431	0.0190114	0.209402	0.00796813	0.161109	0.0420907	0.0378549	0.0190476	0.0960076	0.00502513	0.0243902	0.0261682	0.0616967	0.0525547	0.0132979	0.0417867	0.0176991	0.0428894	0.0790274	0.0846906	0.00648508	0.040493	0.0415035	0.0539474	0.0331575	0.0206186	0.0223005	0.444529	0.0120751	0.00800457	0.026738	0.0118577	0.095081	0.0236686	0.0194715	0.0906433	0.320426	0.104801
cg19389001	0.0576577	0.0230692	0.280436	0.172153	0.0369276	0.763636	0.0220994	0.116964	0.111989	0.209463	0.0939977	0.0833333	0.289333	0.0320405	0.328864	0.11536	0.102155	0.078125	0.291745	0.262712	0.16329	0.187097	0.0901876	0.13615	0.136449	0.294849	0.0397906	0.313204	0.190612	0.2903	0.0788825	0.0179434	0.111066	0.152218	0.0599692	0.353508	0.211366	0.308616	0.413669	0.380866	0.470276	0.119663	0.271186	0.0385877	0.0699588	0.0171326	0.352477	0.0983607	0.129233
cg09597070	0.392258	0.185918	0.211033	0.316587	0.183878	0.709183	0.453281	0.236289	0.592251	0.300989	0.507177	0.641483	0.228571	0.579487	0.882553	0.206451	0.24536	0.390187	0.38547	0.360617	0.459627	0.31975	0.256887	0.222979	0.237644	0.289169	0.625993	0.662192	0.194819	0.504402	0.455618	0.808103	0.206002	0.221449	0.320824	0.251333	0.558793	0.349585	0.825568	0.340439	0.436118	0.505814	0.23058	0.305631	0.276603	0.515733	0.575768	0.40857	0.384126
cg07682037	0.316129	0.147318	0.43402	0.290071	0.116787	0.204557	0.24792	0.121564	0.200487	0.527132	0.38677	0.568239	0.526975	0.295247	0.260135	0.320273	0.289441	0.737903	0.198483	0.324211	0.364676	0.415809	0.466901	0.360173	0.317241	0.480717	0.611381	0.42746	0.402613	0.702899	0.551974	0.740202	0.163988	0.328826	0.227466	0.511725	0.612088	0.603618	0.287458	0.625656	0.482829	0.27883	0.516902	0.230806	0.279901	0.51272	0.478315	0.480161	0.229221
cg09826019	0.104762	0.108434	0.168831	0.104167	0.11215	0.126984	NA	0.0444444	0.54	0.060241	0.317073	0.472973	0.220339	0.111111	0.333333	0.0381679	0.0428571	NA	0	0.0243902	0.0545455	0.135135	0.102273	0.178571	0.0808824	0.235294	0.0333333	0.0909091	0.27907	0.193548	0.0645161	0.553571	0.112676	0.280488	0.0496454	0.518519	0.46875	0.0327869	0.495413	0.0473684	0.319149	0.100671	0.1	0.04814	0.1	0.0689655	0.148148	0.224138	0.125786
cg17108819	0.25	0.00442478	0.275618	0.0950119	0.460751	0.741497	0.0645161	0.0736196	0.227642	0	0.447368	0.459732	0.20202	0	0.487179	0.110092	0.103746	0.225806	0.230769	0.0331126	0.536232	0.134831	0.0294118	0.116279	0.0426966	0.107143	0.0331126	0.416667	0.0394737	0.27027	0.478723	0.513369	0.0738636	0.133005	0.02	0.108108	0.1875	0.0243902	0.8867	0.743719	0.742958	0.0185185	0.0434783	0.101173	0.0604027	0	0.0333333	0.461538	0.193548
cg01878100	0.114218	0.135162	0.209582	0.0796113	0.296215	0.294213	0.087744	0.0812933	0.18617	0.0242533	0.531654	0.014863	0.0672043	0.00829875	0.714508	0.0988909	0.109964	0.13073	0.0565476	0.0878099	0.311533	0.134073	0.053331	0.038599	0.0640438	0.0706215	0.0309623	0.0354551	0.0745741	0.0851809	0.0355515	0.0475574	0.0829876	0.085485	0.15668	0.321705	0.0453497	0.0509531	0.803133	0.496141	0.0106096	0.0463809	0.0253456	0.0922226	0.114646	0.0322729	0.0962464	0.275373	0.0616579
cg12506775	0.235607	0.0242656	0.0302594	0.0379213	0.0285132	0.565435	0.134789	0.0263296	0.173058	0.421089	0.330813	0.132781	0.121581	0.0818916	0.550267	0.110552	0.11897	0.159353	0.173975	0.0996399	0.222594	0.168623	0.0707758	0.0648649	0.082855	0.0591304	0.351306	0.0239646	0.0700533	0.0794521	0.319257	0.137557	0.104585	0.119959	0.0470588	0.0326699	0.161783	0.101952	0.0243665	0.0405264	0.353756	0.0364645	0.0823029	0.0469559	0.041779	0.449687	0.139571	0.0441105	0.0651042
cg01057920	0.176134	0.0365497	0.0588394	0.144842	0.0236064	0.532317	0.0349476	0.0341297	0.285714	0.0255605	0.159204	0.030277	0.0200472	0.0914634	0.0412996	0.0326562	0.0288779	0.0322581	0.0730223	0.132339	0.0251618	0.0227589	0.0194894	0.0113924	0.035404	0.0228471	0.0118624	0.0180273	0.0196604	0.0269841	0.0318352	0.0395369	0.0560063	0.0291572	0.0314136	0.260524	0.0255814	0.0149419	0.867604	0.384129	0.219097	0.0207702	0.0209903	0.0233481	0.029321	0.117531	0.0316594	0.0327138	0.125082
[truncated: 69 more columns]
