# Supplementary material for: Genome-wide discovery of circulating cell-free DNA methylation biomarkers for colorectal cancer detection
Source: Clin Epigenetics. 2023 Jul 27;15:119. doi: 10.1186/s13148-023-01518-5 (PMC10375686; doi:10.1186/s13148-023-01518-5)
Supplement: Supplementary file 4 — Additional file 4. Supplementary Table S4 The processed cfDNA MethylTarget sequencing data. [file 13148_2023_1518_MOESM4_ESM.xlsx]

## Sheet: Sheet1
CpG	CRC_WJL	CRC_WFQ	CRC_ZYQ	CRC_XHB	CRC_LC	CRC_WLJ	CRC_WBJ	CRC_XP	CRC_ZJF	CRC_WZG	CRC_TJC	CRC_WSM	CRC_SBS	CRC_YSJ	CRC_ZYH	CRC_ZYF	CRC_HYC	CRC_LYC	CRC_SYL	CRC_JCG	polyp_LZC	polyp_XLZ	polyp_ZYZ	polyp_DLW	polyp_GYQ	polyp_HSQ	polyp_YTH	polyp_LGQ	polyp_PFB	polyp_WFZ	polyp_ZWF	polyp_WDF	polyp_PGL	polyp_LRX	polyp_ZQS	polyp_SGY	polyp_BZG	polyp_KJ	polyp_LZG	polyp_LF
cg06712559	0.0608919	0.0399744	0.0286576	0.0703776	0.0343387	0.0266639	0.0625714	0.0452017	0.0435504	0.0178979	0.0740164	0.0212728	0.0183863	0.0383925	0.0267392	0.034632	0.0491423	0.0622554	0.0283496	0.0111295	0.0991763	0.0539112	0.0177301	0.0308163	0.0440233	0.00619391	0.0364437	0.0346354	0.0461737	0.0242429	0.102716	0.0161335	0.0366972	0.0185643	0.027365	0.0226908	0.0400326	0.0226752	0.055923	0.0237025
cg13539460	0.00650325	0.102793	0.124976	0.165204	0.00483389	0.0175991	0.031396	0.084822	0.0367637	0.00725514	0.160513	0.00751009	0.0151038	0.0314143	0.0230618	0.0283596	0.0502045	0.0306155	0.0620949	0.124903	0.0648068	0.048008	0.0237465	0.0100195	0.0437072	0.0622919	0.0350571	0.0231895	0.00962749	0.0233673	0.0369686	0.00674852	0.00445655	0.00464648	0.00470017	0.0258758	0.00493733	0.0513587	0.00960403	0.053303
cg27541454	0.144087	0.0459137	0.0881457	0.0893662	0.0482646	0.0384358	0.056586	0.0837209	0.0950059	0.0600989	0.189356	0.0545998	0.0350923	0.0594799	0.0339193	0.0492852	0.0849057	0.0481206	0.0436922	0.183849	0.0707002	0.0300739	0.0564817	0.02092	0.0300568	0.0311909	0.0520186	0.0567754	0.0239093	0.00551924	0.00575035	0.0190674	0.0329366	0.00377904	0.00497012	0.0527489	0.0290022	0.00875936	0.0346379	0.0681332
